# Supplementary material for: Genomic Anatomy of Homozygous XX Females and YY Males Reveals Early Evolutionary Trajectory of Sex-determining Gene and Sex Chromosomes in Silurus Fishes
Source: Mol Biol Evol. 2024 Aug 13;41(8):msae169. doi: 10.1093/molbev/msae169 (PMC11350385; doi:10.1093/molbev/msae169)
Supplement: msae169_Supplementary_Data [file msae169_supplementary_data.zip]

Archive with 2 entries (2 files):
- Supplementary Materials.pdf
- Supplementary Table S6.xls
